# Supplementary material for: PA-Win2: In Silico-Based Discovery of a Novel Peptide with Dual Antibacterial and Anti-Biofilm Activity
Source: Antibiotics (Basel). 2024 Nov 21;13(12):1113. doi: 10.3390/antibiotics13121113 (PMC11672609; doi:10.3390/antibiotics13121113)
Supplement: Supplementary file 1 [file antibiotics-13-01113-s001.zip]

Archive with 1 entries (1 files):
- antibiotics-3288224-supplementary.pdf
